# Supplementary material for: Efficacy and Safety of Angiotensin Receptor Blockers in a Pre-Clinical Model of Arrhythmogenic Cardiomyopathy
Source: Int J Mol Sci. 2022 Nov 11;23(22):13909. doi: 10.3390/ijms232213909 (PMC9697954; doi:10.3390/ijms232213909)
Supplement: Supplementary file 1 [file ijms-23-13909-s001.zip]

Archive with 1 entries (1 files):
- ijms-2036706-supplementary.pdf
